# Supplementary material for: HDAC3 regulates the diurnal rhythms of claudin expression and intestinal permeability
Source: Front Epigenet Epigenom. Author manuscript; Available in PMC 2025 Aug 4. (PMC12320956; doi:10.3389/freae.2024.1496999)
Supplement: Table 1 [file NIHMS2039487-supplement-Table_1.xlsx]

## Sheet: Sheet1
ATCACCACAGCTTGTGACCC	cldn2_F
CAGTGTCTCTGGCAAGCTGA	cldn2_R
CCTAGGAACTGTCCAAGCCG	cldn3_F
CCCGTTTCATGGTTTGCCTG	cldn3_R
CCACTCTGTCCACATTGCCT	cldn4_F
CTTTGCACAGTCCGGGTTTG	cldn4_R
AACTGCTGGGACTTTCCGTC	cldn15_F
AGATCCATGTTGCCCACGTT	cldn15_R
TGGCAAAGTGGAGATTGTTGCC	gadph_F
AAGATGGTGATGGGCTTCCCG	gadph_R
